# Supplementary material for: TMEM160 Promotes Tumor Growth in Lung Adenocarcinoma and Cervical Adenocarcinoma Cell Lines
Source: Int J Mol Sci. 2025 Jan 27;26(3):1097. doi: 10.3390/ijms26031097 (PMC11816668; doi:10.3390/ijms26031097)
Supplement: Supplementary file 1 [file ijms-26-01097-s001.zip]

Archive with 1 entries (1 files):
- ijms-3275404-supplementary.pdf
